# Supplementary material for: Evolution by duplication: paleopolyploidy events in plants reconstructed by deciphering the evolutionary history of VOZ transcription factors
Source: BMC Plant Biol. 2018 Oct 26;18:256. doi: 10.1186/s12870-018-1437-8 (PMC6204039; doi:10.1186/s12870-018-1437-8)
Supplement: Supplementary file 1 — Table S1. List of VOZ genes analyzed in each plant genome. (XLSX 18 kb) [file 12870_2018_1437_MOESM1_ESM.xlsx]

## Sheet: Sheet1
Species	Common name	Sequence_ID	NCBI_Gene_ID	NCBI_Protein_ID	Name(This Study)	Length(aa)	Location
Physcomitrella_patens	Moss	Pp3c5_21130	5940458	XP_001777246.1	Phypa_VOZ1A	391	Chr_05
		Pp3c6_11070	5932537	XP_001769296.1	Phypa_VOZ2B	480	Chr_06
Picea_abies	Norway spruce	MA_10844g0010			Picab_VOZ1A	372	Un
		MA_69872g0010			Picab_VOZ2B	482	Un
Amborella_trichopoda	Amborella	scaffold00021.160	18442269	XP_011626288.1	Ambtr_VOZ	489	scaffold_21
Spirodela_polyrhiza	Duckweed	Spipo8G0048100			Spipo_VOZ	509	pseudo8
Zostera_marina	Eelgrass	Zosma76g00860		KMZ58531.1	Zosma_VOZ	579	scaffold_76
Elaeis_guineensis	Oil palm		105032206	XP_010904889.1	Elagu_VOZ2B	531	Un
			105040969	XP_010916038.1	Elagu_VOZ2D	511	Chr_03
			105044603	XP_019706041.1	Elagu_VOZ1A	536	Chr_01
			105047253	XP_010924398.1	Elagu_VOZ1C	517	Chr_06
Musa_acuminata	Banana	GSMUA_Achr10G26120	103969262	XP_009381028.1	Musac_VOZ2B	521	Chr_10
		GSMUA_Achr4G15020	103981483	XP_009396504.1	Musac_VOZ1A	508	Chr_04
		GSMUA_Achr7G10980	103991370	XP_018684559.1	Musac_VOZ2D	507	Chr_07
Sorghum_bicolor	Sorghum	Sobic.003G298100		KXG33380.1	Sorbi_VOZ1A	640	Chr_03
		Sobic.009G198100	8067514	XP_002440076.1	Sorbi_VOZ2B	609	Chr_09
Panicum_virgatum	switchgrass	Pavir.3KG346100			Panvi_VOZ2B	426	Chr_03K
		Pavir.3KG351200			Panvi_VOZ2D	598	Chr_03K
		Pavir.5KG542500			Panvi_VOZ1A	559	Chr05K
		Pavir.5NG500400			Panvi_VOZ1C	381	Chr05N
Setaria_italica	Foxtail millet	Seita.3G178700	101784680	XP_004961501.1	Setit_VOZ2B	589	Chr_03
		Seita.5G320800	101781235	XP_012702007.1	Setit_VOZ1A	604	Chr_05
Oryza_rufipogon	Wild Rice	ORUFI01G34290.1			Oryru_VOZ1A	557	Chr_01
		ORUFI05G24120.1			Oryru_VOZ2B	657	Chr_05
Oryza_sativa	Japanese Rice	Os01g0753000	4327010	XP_015621735.1	Os_VOZ1	535	Chr_01
		Os05g0515700	4339316	XP_015640409.1	Os_VOZ2	641	Chr_05
Brachypodium_distachyon	stiff brome	Bradi2g19820	100832329	XP_003568104.1	Bradi_VOZ2B	582	Chr_2
		Bradi2g50070	100840732	XP_003569827.1	Bradi_VOZ1A	550	Chr_2
Hordeum_vulgare	Barley			BAK07489.1	Horvu_VOZ2B	585	Un
				BAJ94389.1	Horvu_VOZ1A	546	Un
Nelumbo_nucifera	Sacred lotus	NNU_009703-RA	104599504	XP_010260370.1	Nelnu_VOZ	482	megascaf_1
Aquilegia_coerulea	Colorado blue columbine	Aqcoe1G249600			Aquco_VOZ2B	528	Chr_01
		Aqcoe4G072300			Aquco_VOZ1A	754	Chr_04
Mimulus_guttatus	seep monkeyflower (=Erythranthe guttata)	Migut.H01462	105951445	XP_012830329.1	Mimgu_VOZ1A	469	scaffold_8
		Migut.M01093	105968916	XP_012849067.1	Mimgu_VOZ1C	483	scaffold_13
Nicotiana tabacum	Tobacco		107759183	XP_016432550.1	Nicta_VOZ1C	501	Un
			107769562	XP_016444274.1	Nicta_VOZ1A	475	Un
Solanum_lycopersicum	Tomato	Solyc02g077450.2	101266385	XP_004232932.1	Solly_VOZ1A	467	Chr_02
		Solyc10g008880.2	101251820	XP_004248126.1	Solly_VOZ1C	477	Chr_10
Solanum_pennellii	Wild tomato	Sopen02g022360.1	107011129	XP_015065974.1	Solpe_VOZ1A	467	Chr_02
		Sopen10g004670.1	107002528	XP_015056070.1	Solpe_VOZ1C	477	Chr_10
Solanum_tuberosum	Potato	PGSC0003DMG400022817	102587112	XP_006361045.1	Soltu_VOZ1C	477(NCBI)	Chr_10
		PGSC0003DMG400031757	102585134	XP_006364322.1	Soltu_VOZ1A	467	Chr_02
Capsicum_annuum	Hot pepper	CA02g04240	107859338	XP_016559800.1	Capan_VOZ1A	478(NCBI)	Chr_2
		CA10g03920	107845468	XP_016545300.1	Capan_VOZ1C	481(NCBI)	Chr_10
Vitis_vinifera	Grape vine	VIT_12s0028g02670		CBI21934.3	Vitvi_VOZ2B	529	Chr_12
		VIT_10s0003g00500		CBI30629.3	Vitvi_VOZ1A	485	Chr_10
Medicago_truncatula	Barrel medic	Medtr4g079240	11441253	XP_003607530.2	Medtr_VOZ2B	504	Chr_04
		Medtr4g088125	25493061	XP_013456921.1	Medtr_VOZ1A	476	Chr_04
Phaseolus_vulgaris	Common bean	Phvul.003G073700	18634177	XP_007153891.1	Phavu_VOZ1A	518	Chr03
		Phvul.006G180700	18629176	XP_007148099.1	Phavu_VOZ1C	472	Chr06
		Phvul.011G115600	18615880	XP_007132681.1	Phavu_VOZ2B	450	Chr11
Glycine_max	Soybean	Glyma.06G285800	100792210	XP_003527403.1	Glyma_VOZ2B	478	Chr06
		Glyma.07G202700	100798565	XP_003529356.1	Glyma_VOZ1A	477	Chr07
		Glyma.10G068900	100820163	XP_006588831.1	Glyma_VOZ1G	465	Chr10
		Glyma.11G211900	100784593	XP_006594201.1	Glyma_VOZ1E	459	Chr11
		Glyma.12G120100	100808629	XP_003540951.1	Glyma_VOZ2D	479	Chr12
		Glyma.13G172900	100806521	XP_006594297.1	Glyma_VOZ1C	478	Chr13
Cajanus_cajan	Pigeonpea		109806578	XP_020224616.1	Cajca_VOZ2B	482	Chr_10
			109811567	XP_020230935.1	Cajca_VOZ1A	458	Un
Manihot_esculenta	Cassava	Manes.12G092900		OAY35338.1	Manes_VOZ2B	470	Chr_12
		Manes.16G033500		OAY26258.1	Manes_VOZ1A	481	Chr_16
		Manes.17G050800		OAY24876.1	Manes_VOZ1C	479	Chr_17
Salix_purpurea	Purple willow	SapurV1A.0012s0820			Salpu_VOZ1A	490	Chr_04
		SapurV1A.0032s0720			Salpu_VOZ1C	502	Chr_11
		SapurV1A.0474s0170			Salpu_VOZ2B	469	Chr_13
		SapurV1A.0500s0280			Salpu_VOZ2D	462	Chr_19
Populus_trichocarpa	Western poplar	Potri.004G050900	7476367	XP_002305772.1	Poptr_VOZ1A	491	Chr_04
		Potri.011G060000	18103089	XP_006377435.1	Poptr_VOZ1C	489	Chr_11
		Potri.013G123100	18104553	XP_006376398.1	Poptr_VOZ2B	447	Chr_13
		Potri.019G092800	7494611	XP_002326034.1	Poptr_VOZ2D	449	Chr_19
Cucumis_melo	Muskmelon		103484485	XP_008439796.1	Cucme_VOZ1A	483	Un
			103496002	XP_008455940.1	Cucme_VOZ2B	467	Un
Cucumis_sativus	Cucumber	Cucsa.046600	101219536	XP_004134679.1	Cucsa_VOZ1A	483	Chr_06
		Cucsa.309470	101211467	XP_011649982.1	Cucsa_VOZ2B	465	Chr_02
Citrullus_lanatus	Watermelon	Cla000632			Citla_VOZ2B	473	NA
		Cla009655			Citla_VOZ1A	493	NA
Fragaria_vesca	Strawberry	gene17777-v1.0-hybrid	101311776	XP_004303126.1	Frave_VOZ2B	618	LG6
		gene29778-v1.0-hybrid	101308939	XP_004293908.2	Frave_VOZ1A	562	LG3
Prunus_persica	Peach	Prupe.3G127200	18780963	XP_007211619.1	Prupe_VOZ2B	455	Chr_G3
		Prupe.4G054500	18781166	XP_007213960.1	Prupe_VOZ1A	484	Chr_G4
Cannabis_sativa		PK19495.1			Cansa_VOZ1A	484	Un
		PK24429.1			Cansa_VOZ2B	446	Un
Eucalyptus_grandis	Eucalyptus	Eucgr.A01885	104441115	XP_010052424.1	Eucgr_VOZ2B	443	Chr_01
		Eucgr.E03208	104445221	XP_010057344.1	Eucgr_VOZ1A	484	Chr_05
Thellungiella_parvula	saltwater cress (=Schrenkiella parvula)	Tp1g24770			Thepa_VOZ1A	480	Chr_01
		Tp4g24550			Thepa_VOZ2B	489	Chr_04
Brassica_rapa	Chinese cabbage	Brara.H01981	103835313	XP_009109707.1	Brara_VOZ1A	459	Chr_A8
		Brara.I02934	103838946	XP_009113648.1	Brara_VOZ1C	475	Chr_A9
		Brara.D02575	103865944	XP_009142058.1	Brara_VOZ2B	484	Chr_A4
		Brara.E00286	103866633	XP_009142834.1	Brara_VOZ2D	474	Chr_A5
Capsella_rubella	Capsella	Carubv10008982m.g			Capru_VOZ1A	486	scaffold_1
		Carubv10023178m.g			Capru_VOZ2B	456	scaffold_4
Arabidopsis_lyrata	Lyrate rockcress	AL1G42140	9326843	XP_020868878.1	Araly_VOZ1A	486	scaffold_1
		AL4G40830	9317909	XP_020885340.1	Araly_VOZ2B	480	scaffold_4
		AL409U10020	9298573	XP_020867124.1	Araly_VOZ2D	464	scaffold_409
Arabidopsis_thaliana	Arabidopsis	AT1G28520	839752	NP_174174.1	At_VOZ1	486	Chr_01
		AT2G42400	818841	NP_565972.1	At_VOZ2	450	Chr_02
Gossypium_raimondii	Cotton	Gorai.005G198500	105794834	XP_012479644.1	Gosra_VOZ2B	451	Chr_05
		Gorai.009G165800	105768678	XP_012444212.1	Gosra_VOZ1C	483	Chr_09
		Gorai.010G157200	105773871	XP_012451500.1	Gosra_VOZ1A	480	Chr_10
Theobroma_cacao	Cacao	Thecc1EG008255	18608793	XP_007043719.2	Theca_VOZ2B	453	Chr_02
		Thecc1EG029785	18596768	XP_007025509.1	Theca_VOZ1A	480	Chr_06
Citrus_clementina	Clementine	Ciclev10015064m.g	18053395	XP_006449425.1	Citcl_VOZ1A	485	scaffold_2
		Ciclev10015076m.g	18051503	XP_006446732.1	Citcl_VOZ2B	483	scaffold_2
Citrus_sinensis	Valencia orange	orange1.1g011448m.g	102629054	XP_006467710.1	Citsi_VOZ1A	485	Chr_02
		orange1.1g011572m.g	102619452	XP_006469061.1	Citsi_VOZ2B	483	Chr_02
